# Supplementary material for: Stable Rates of Obstructive Hypertrophic Cardiomyopathy in a Contemporary Era
Source: Front Cardiovasc Med. 2022 Jan 6;8:765876. doi: 10.3389/fcvm.2021.765876 (PMC8770922; doi:10.3389/fcvm.2021.765876)
Supplement: Supplementary file 1 [file Table_1.XLSX]

## Sheet: Table 1 (2)
Supplementary Material- Raw Data Counts for Prevalence of oHCM in MarketScan (2016-2018)
Year	Prevalence Rates
2016	N	%
Total number of patients with enrollment in the given year	27895445
Proportion of oHCM	4612	0.000165332
Total number of male patients with enrollment in the given calendar year	13446959
Proportion of oHCM: Male	2788	0.000207333
Total number of female patients with enrollment in the given calendar year	14448486
Proportion of oHCM: Female	1824	0.000126242
Proportion of oHCM: Age
Total number patients <18 with enrollment in the given calendar year	6522130
<18	236	3.61845e-05
Total number patients 18-34 with enrollment in the given calendar year	7639492
18-34	473	6.19151e-05
Total number patients 35-44 with enrollment in the given calendar year	4287305
35-44	518	0.000120822
Total number patients 45-54 with enrollment in the given calendar year	4728956
45-54	1150	0.000243183
Total number patients 55-64 with enrollment in the given calendar year	4552632
55-64	2196	0.000482358
Total number patients ≥65 with enrollment in the given calendar year	164930
≥65	39	0.000236464
2017	N	%
Total number of patients with enrollment in the given year	26146275
Proportion of oHCM	4203	0.000160749
Total number of male patients with enrollment in the given calendar year	12639339
Proportion of oHCM: Male	2534	0.000200485
Total number of female patients with enrollment in the given calendar year	13506936
Proportion of oHCM: Female	1669	0.000123566
Proportion of oHCM: Age
Total number patients <18 with enrollment in the given calendar year	6089675
<18	221	3.62909e-05
Total number patients 18-34 with enrollment in the given calendar year	7187765
18-34	409	5.69022e-05
Total number patients 35-44 with enrollment in the given calendar year	4034372
35-44	464	0.000115012
Total number patients 45-54 with enrollment in the given calendar year	4411546
45-54	1050	0.000238012
Total number patients 55-64 with enrollment in the given calendar year	4273719
55-64	2032	0.000475464
Total number patients ≥65 with enrollment in the given calendar year	149198
≥65	27	0.000180968
2018	N	%
Total number of patients with enrollment in the given year	27087740
Proportion of oHCM	4291	0.000158411
Total number of male patients with enrollment in the given calendar year	13200557
Proportion of oHCM: Male	2602	0.000197113
Total number of female patients with enrollment in the given calendar year	13887183
Proportion of oHCM: Female	1689	0.000121623
Proportion of oHCM: Age
Total number patients <18 with enrollment in the given calendar year	6225768
<18	192	3.08396e-05
Total number patients 18-34 with enrollment in the given calendar year	7587133
18-34	407	5.36435e-05
Total number patients 35-44 with enrollment in the given calendar year	4268209
35-44	476	0.000111522
Total number patients 45-54 with enrollment in the given calendar year	4525224
45-54	1074	0.000237336
Total number patients 55-64 with enrollment in the given calendar year	4346021
55-64	2105	0.000484351
Total number patients ≥65 with enrollment in the given calendar year	135385
≥65	37	0.000273295
